# Supplementary material for: Early Succession of Community Structures and Biotic Interactions of Gut Microbes in Eriocheir sinensis Megalopa after Desalination
Source: Microorganisms. 2024 Mar 11;12(3):560. doi: 10.3390/microorganisms12030560 (PMC10974759; doi:10.3390/microorganisms12030560)
Supplement: Supplementary file 1 [file microorganisms-12-00560-s001.zip]

Archive with 1 entries (1 files):
- microorganisms-2888986-supplementary.pdf
